# Supplementary material for: Lutein and Zeaxanthin Intake during Pregnancy and Visual Function in Offspring at 11–12 Years of Age
Source: Nutrients. 2022 Feb 18;14(4):872. doi: 10.3390/nu14040872 (PMC8876686; doi:10.3390/nu14040872)
Supplement: Supplementary file 1 [file nutrients-14-00872-s001.zip]

Archive with 1 entries (1 files):
- nutrients-1578317-supplementary.pdf
